# Supplementary material for: Reassessment of the Phylogeny and Systematics of Chinese Parnassia (Celastraceae): A Thorough Investigation Using Whole Plastomes and Nuclear Ribosomal DNA
Source: Front Plant Sci. 2022 Mar 18;13:855944. doi: 10.3389/fpls.2022.855944 (PMC8971841; doi:10.3389/fpls.2022.855944)
Supplement: Supplementary file 11 [file Data_Sheet_1.xlsx]

## Sheet: Supplementary Table S1
Supplementary Table S1. The voucher information and data description are provided for newly sequenced samples in this study.
Voucher Specimens	Taxon	Locations	Sequencing Information						Nuclear Ribosomal DNA		Plastid Genome
			Raw reads	Clean reads	Raw Base(G)	Clean Base(G)	Q30(%)	GC Content(%)	Length (bp)	Genbank number	Length (bp)	Genbank number
Chen2013174 (HNWP)	Parnassia tenella	Dari, Qinghai, China	16030581	15973527	4.81	4.79	90.9	38.88	5849	MZ568337	152047	MK887910
Chen2013245 (HNWP)	Parnassia tibetana	Lhünzê, Tibet, China	19072350	18920455	5.72	5.68	90.31	37.48	5865	MZ568338	153668	MK887912
Chen2013272 (HNWP)	Parnassia venusta	Lhünzê, Tibet, China	22598886	22481369	6.78	6.74	90.19	39.12	5843	MZ568339	152049	MK887918
Chen2013334 (HNWP)	Parnassia venusta	Cona, Tibet, China	17169963	17059773	5.15	5.12	91.07	39.3	5845	MZ568340	152099	MK887911
Chen2013335-2 (HNWP)	Parnassia pusilla	Cona, Tibet, China	42158666	41944537	12.65	12.58	92.65	38.53	5844	MZ568341	151970	MZ508342
Chen2013523 (HNWP)	Parnassia delavayi	Yanyuan, Sichuan, China	27781177	27639419	8.33	8.29	93.99	39.28	5857	MZ568342	151640	MK887917
Chen2014107-7 (HNWP)	Parnassia brevistyla	Ngapa, Sichuan, China	46010306	45774143	13.8	13.73	91.32	39.76	5862	MZ568343	151722	MZ508343
Chen2014139 (HNWP)	Parnassia viridiflora	Banma, Qinghai, China	20019367	19784592	6.01	5.93	94.38	39.07	5852	MZ568344	153811	MK887921
Chen2014464 (HNWP)	Parnassia deqenensis	Cona, Tibet, China	22909268	22677031	6.87	6.8	94.19	38.31	5844	MZ568345	152167	MK887919
Chen2014512 (HNWP)	Parnassia deqenensis	Yadong, Tibet, China	18161505	17975888	5.45	5.39	90.72	38.3	5843	MZ568346	152079	MK887909
Chen2019060-9 (HNWP)	Parnassia trinervis	Maqin, Qinghai, China	52983531	52639246	15.9	15.79	90.81	40.89	5854	MZ568347	153787	MZ508344
Chen2019116-4 (HNWP)	Parnassia trinervis	Nangqian, Qinghai, China	38154021	37814824	11.45	11.34	92.64	39.7	5854	MZ568348	153768	MZ508345
Fu2018029-2 (HNWP)	Parnassia submysorensis	Lijiang, Yunnan, China	44691416	44420123	13.41	13.33	90.64	39.7	5841	MZ568349	152145	MZ508346
Fu2018030-3 (HNWP)	Parnassia delavayi	Lijiang, Yunnan, China	42617275	42393163	12.79	12.72	92.91	38.5	5857	MZ568350	151708	MZ508347
Fu2018043 (HNWP)	Parnassia tenella	Shangri-la, Yunnan, China	39260149	39078901	11.78	11.72	93.06	40.61	5849	MZ568351	152142	MZ508348
Fu2018072-4 (HNWP)	Parnassia longipetala	Derung-Nu Autonomous County Gongshan, Yunnan, China	46371870	45595963	13.91	13.68	92.85	40.56	5851	MZ568352	152792	MZ508349
Fu2018073 (HNWP)	Parnassia wightiana	Derung-Nu Autonomous County Gongshan, Yunnan, China	38543976	38459727	11.56	11.54	90	38.68	5842	MZ568353	151704	MK887922
Fu2018082-1 (HNWP)	Parnassia wightiana	Derung-Nu Autonomous County Gongshan, Yunnan, China	35858224	35027222	10.76	10.51	89.41	39.01	5842	MZ568354	151689	MZ508350
Fu2018094-2 (HNWP)	Parnassia nubicola	Zayü, Tibet, China	52851602	52554650	15.86	15.77	91.03	39.66	5865	MZ568355	153796	MZ508351
Fu2018095 (HNWP)	Parnassia pusilla	Zayü, Tibet, China	42440967	42412678	12.73	12.72	90.82	41.11	5844	MZ568356	151637	MK887923
Fu2018113 (HNWP)	Parnassia nubicola	Zayü, Tibet, China	52558373	52262200	15.77	15.68	90.69	38.64	5865	MZ568357	153796	MZ508352
Fu2018113-1 (HNWP)	Parnassia nubicola	Zayü, Tibet, China	32862885	32653592	9.86	9.8	89.73	38.87	5865	MZ568358	153797	MZ508353
Gao2017077 (HNWP)	Parnassia lutea	Menyuan Hui Autonomous, Qinghai, China	19958401	19852387	5.99	5.96	93.64	39.2	5849	MZ568359	153152	MK887915
Zhang20120124-6 (HNWP)	Parnassia chinensis	Bomê, Tibet, China	38657626	38159148	11.6	11.45	93.24	39.21	5844	MZ568360	151096	MZ508396
Zhang2012083 (HNWP)	Parnassia longipetala	Zayü, Tibet, China	21924341	21417668	6.58	6.42	94.19	39.17	5853	MZ568361	152028	MK887914
Zhang2014150 (HNWP)	Parnassia oreophila	Tongren, Qinghai, China	25954596	25854987	7.79	7.76	93.18	38.94	5855	MZ568362	154755	MK887916
Zhang2015015 (HNWP)	Parnassia leptophylla	Langao, Shaanxi, China	18039070	17864888	5.41	5.36	94.29	41.37	5855	MZ568363	152064	MK887913
Zhang2016286 (HNWP)	Ribes glaciale	Nangqian, Qinghai, China	15664806	15618009	4.7	4.68	94.61	38.72	5838	MZ568364	157848	MK887908
Zhang2016604 (HNWP)	Saxifraga sinomontana	Nangqian, Qinghai, China	22125978	22081050	6.64	6.62	93.25	38.24	5864	MZ568365	147646	MK887924
Zhang2019003-6 (HNWP)	Parnassia filchneri	Maqin, Qinghai, China	37021030	36734978	11.11	11.02	93.14	39.72	5853	MZ568366	153851	MZ508354
Zhang2019006-1 (HNWP)	Parnassia trinervis	Gande, Qinghai, China	44453875	44125961	13.34	13.24	90.67	39.16	5853	MZ568367	153806	MZ508355
Zhang2019099-4 (HNWP)	Parnassia viridiflora	Jiuzhi, Qinghai, China	38382372	38128695	11.51	11.44	91.03	39.89	5853	MZ568368	153789	MZ508356
Zhang2019134-7 (HNWP)	Parnassia brevistyla	Ruoergai, Sichuan, China	37509111	37263779	11.25	11.18	93.61	38.86	5862	MZ568369	151414	MZ508357
Zhang2019145-1 (HNWP)	Parnassia oreophila	Ruoergai, Sichuan, China	37546797	37180931	11.26	11.15	93.55	40.69	5855	MZ568370	154816	MZ508358
Zhang2019167-1 (HNWP)	Parnassia oreophila	Luqu, Gansu, China	32724728	32329849	9.82	9.7	90.69	39.44	5855	MZ568371	154982	MZ508359
Zhang2019374-1 (HNWP)	Parnassia trinervis	Maduo, Qinghai, China	47526572	47187392	14.26	14.16	93.09	40.8	5854	MZ568372	153786	MZ508360
Zhang2019642-2 (HNWP)	Parnassia delavayi	Dêqên, Yunnan, China	35194742	35001408	10.56	10.5	92.13	40.23	5855	MZ568373	151592	MZ508361
Zhang2019675-10 (HNWP)	Parnassia pusilla	Shangri-la, Yunnan, China	39279375	39088029	11.78	11.73	93.42	39.88	5844	MZ568374	151595	MZ508362
Zhang2019680 (HNWP)	Parnassia submysorensis	Shangri-la, Yunnan, China	48070669	47701669	14.42	14.31	93.18	40.34	5841	MZ568375	152069	MZ508363
Zhang2019696 (HNWP)	Parnassia longshengensis	Lipu, GuangXi, China	34978985	34671137	10.49	10.4	90.9	38.45	5848	MZ568376	151873	MZ508364
Zhang2019697 (HNWP)	Parnassia gansuensis	Lijiang, Yunnan, China	46505071	45606924	13.95	13.68	92.61	38.77	5840	MZ568377	152483	MZ508365
Zhang2019698 (HNWP)	Parnassia degeensis	Dege, Sichuan, China	35006108	34832694	10.5	10.45	93.25	39.3	5849	MZ568378	152161	MZ508366
Zhang2019700 (HNWP)	Gymnosporia graciliramula	Jinghong, Yunnan, China	34700159	33936002	10.41	10.18	94.22	37.95	5807	MZ568379	158697	MZ508367
Zhang2019701 (HNWP)	Gymnosporia orbiculata	Jinghong, Yunnan, China	34638035	34398739	10.39	10.32	93.6	38.47	5807	MZ568380	158748	MZ508368
Zhang2019702 (HNWP)	Maytenus confertiflora	Jinghong, Yunnan, China	34494134	34338402	10.35	10.3	94.91	38.61	5807	MZ568381	158787	MZ508369
Zhang2019703 (HNWP)	Maytenus hookeri	Jinghong, Yunnan, China	34608847	33722769	10.38	10.12	93.37	39.59	5808	MZ568382	158807	MZ508370
Zhang2019708 (HNWP)	Glyptopetalum feddei	Wenshan, Yunnan, China	35103376	34847284	10.53	10.45	95.17	39.58	5807	MZ568383	157441	MZ508371
Zhang2019709 (HNWP)	Microtropis henryi	Wenshan, Yunnan, China	34652045	34428940	10.4	10.33	94.78	38.92	5783	MZ568384	157235	MZ508372
Zhang2019715 (HNWP)	Celastrus stylosus	Jinxiu, GuangXi, China	36162859	35951202	10.85	10.79	94.88	40.03	5809	MZ568385	156458	MZ508373
Zhang2019718 (HNWP)	Euonymus centidens	Lipu, GuangXi, China	34919903	34633725	10.48	10.39	94.47	38.94	5798	MZ568386	158359	MZ508374
Zhang2019722 (HNWP)	Euonymus acanthocarpus	Multinational Autonomous County of Longsheng, GuangXi, China	36159008	36043789	10.85	10.81	95.09	39.09	5799	MZ568387	157113	MZ508375
Zhang2019723 (HNWP)	Parnassia crassifolia	Multinational Autonomous County of Longsheng, GuangXi, China	35168202	34951678	10.55	10.49	94.21	38.05	5836	MZ568388	152321	MZ508376
Zhang2019728 (HNWP)	Tripterygium wilfordii	Wenshan, Yunnan, China	34995611	34517446	10.5	10.36	94.03	38.22	5802	MZ568389	157051	MZ508377
Zhang2019731 (HNWP)	Microtropis osmanthoides	Yuanyang, Yunnan, China	36396828	36039566	10.92	10.81	94.14	37.06	5797	MZ568390	156659	MZ508378
Zhang2019733 (HNWP)	Glyptopetalum fengii	Wanning, Hainan, China	36070809	35861923	10.82	10.76	94.88	38	5787	MZ568391	157543	MZ508379
Zhang2019734 (HNWP)	Parnassia foliosa	Jinzhai, Anhui, China	35787078	35418863	10.74	10.63	94.26	38.08	5879	MZ568392	151256	MZ508380
Zhang2019736 (HNWP)	Celastrus gemmatus	Jinzhai, Anhui, China	35484536	35115286	10.65	10.53	94.69	36.88	5809	MZ568393	156514	MZ508381
Zhang2019739-17 (HNWP)	Parnassia gansuensis	Minxian, Gansu, China	35068099	33936241	10.52	10.18	92.47	39.86	5834	MZ568394	152358	MZ508382
Zhang2019744 (HNWP)	Parnassia trinervis	Dinggyê, Tibet, China	36131117	35015164	10.84	10.5	92.98	40.75	5853	MZ568395	153595	MZ508383
Zhang2019759 (HNWP)	Parnassia noemiae	Lixian, Sichuan, China	35915556	35433758	10.77	10.63	93.68	43.19	5858	MZ568396	152060	MZ508384
Zhang2019760 (HNWP)	Tripterygium wilfordii	Harbin, Heilongjiang, China	38805151	38275729	11.64	11.48	94.13	56.44	5802	MZ568397	156921	MZ508385
Zhang2019764 (HNWP)	Reissantia indica	Mengla, Yunnan, China	33157564	33000823	9.95	9.9	92.52	45.27	5821	MZ568398	157903	MZ508386
Zhang2019766 (HNWP)	Loeseneriella merrilliana	Mengla, Yunnan, China	37398787	37221291	11.22	11.17	93.14	41.98	5821	MZ568399	158332	MZ508387
Zhang2019768 (HNWP)	Pristimera arborea	Mengla, Yunnan, China	36859933	36683631	11.06	11.01	92.74	40.99	5821	MZ568400	158774	MZ508388
Zhang2019769 (HNWP)	Pristimera cambodiana	Mengla, Yunnan, China	35335712	34765869	10.6	10.43	92.36	42.95	5821	MZ568401	157414	MZ508389
Zhang2019772 (HNWP)	Salacia menglaensis	Mengla, Yunnan, China	39395697	39138581	11.82	11.74	92.47	44.42	5843	MZ568402	162888	MZ508390
Zhang2019773 (HNWP)	Loeseneriella lenticellata	Mengla, Yunnan, China	37638688	37466695	11.29	11.24	91.81	38.26	5822	MZ568403	158035	MZ508391
Zhang2019774 (HNWP)	Catha edulis	Mengla, Yunnan, China	34194964	33990698	10.26	10.2	92.4	47.72	5809	MZ568404	158406	MZ508392
Zhang2019775 (HNWP)	Plagiopteron suaveolens	Mengla, Yunnan, China	34246370	34073239	10.27	10.22	92.53	42.19	5805	MZ568405	157263	MZ508393
Zhang2019777 (HNWP)	Salacia obovatilimba	Mengla, Yunnan, China	35574211	35402476	10.67	10.62	92.71	43.45	5849	MZ568406	163053	MZ508394
Zhang2019782 (HNWP)	Brexia madagascariensis	Mengla, Yunnan, China	37596613	37274605	11.28	11.18	91.81	36.16	5825	MZ568407	157862	MZ508395
Zhangfq1053 (HNWP)	Parnassia mysorensis	Shigatse, Tibet, China	36566188	36343397	10.97	10.9	92.78	38.8	5843	MZ568408	152055	MZ508398
Zhangfq1081 (HNWP)	Parnassia mysorensis	Shigatse, Tibet, China	35961997	35407437	10.79	10.62	92.94	43.38	5843	MZ568409	151999	MZ508399
Zhangfq341 (HNWP)	Parnassia filchneri	Golmud, Qinghai, China	36719036	34623209	11.02	10.39	93.12	45.48	5854	MZ568410	153753	MZ508397
Chen2013144 (HNWP)	Parnassia brevistyla	Banma, Qinghai, China	21685431	21135116	6.51	6.33	93.91	39.5	5863	MZ568336	151728	MG792145 (our previous study)
Chen2013132 (HNWP)	Parnassia trinervis	Luhuo, Sichuan, China	23185380	20613209	6.96	6.18	92.92	38.2	5852	MZ568334	153590	MH544205(our previous study)
Chen2013134 (HNWP)	Parnassia tenella	Luhuo, Sichuan, China	22962585	22773416	6.89	6.83	93.99	38.72	5849	MZ568335	152032	MK887920(our previous study)

## Sheet: Supplementary Table S2
Supplementary Table S2. Genbank numbers of the plastomes downloaded from NCBI.
Taxon	Genbank numbers
Parnassia trinervis	MH544205 (our previous study)
Parnassia tenella	MK887920 (our previous study)
Parnassia brevistyla	MG792145 (our previous study)
Parnassia wightiana	MN398191
Parnassia palustris	NC045280
Monimopetalum chinense	MK450440
Rhodiola rosea	MH410216
Paeonia lactiflora	MG897127
Myriophyllum spicatum	MH191392
Itea chinensis	MH191391
Daphniphyllum oldhamii	MH191390
Ampelopsis japonica	NC042235
Tetrastigma hemsleyanum	NC029339
Vitis ficifolia	NC036510
Vitis arizonica	MG664845
Vitis baileyana	MG664842
Krameria lanceolata	NC043801
Zygophyllum xanthoxylon	MT796492
Tetraena mongolica	MH325022
Tribulus terrestris	MN164624
Larrea tridentata	KT272174
Glycine gracilis	KX029327
Balsamocarpon brevifolium	MH252075
Erythrophleum fordii	MG644609
Lupinus princei	KU726829
Pterocarpus indicus	MH033831
Zelkova serrata	MG717940
Prunus pedunculata	MG602257
Dasiphora fruticosa	MF683841
Pyrus pashia	KY626169
Malus prunifolia	KU851961
Morella rubra	KY476637
Castanea henryi	KX954615
Fagus sylvatica	MK598696
Carya illinoinensis	MH909600
Ostryopsis davidiana	MH628451
Trichosanthes kirilowii	MK036046
Gomphogyne cissiformis	MH256801
Hemsleya lijiangensis	MG733988
Begonia versicolor	NC_047450
Hodgsonia macrocarpa	MH394429
Maytenus guangxiensis	NC047301
Catha edulis	KT861471
Monimopetalum chinense	MK450440
Salacia amplifolia	NC047214
Euonymus japonicus	KP189362
Oxalis corymbosa	NC048890
Brunellia antioquensis	MN615725
Cephalotus follicularis	NC042597
Elaeocarpus japonicus	MT985378
Averrhoa carambola	NC_033350
Linum usitatissimum	KY849971
Passiflora edulis	KX290855
Euphorbia tirucalli	MH890571
Azara serrata	MH719101
Viola websteri	MH229819
Melianthus villosus	KF017614
Monsonia emarginata	KT692738
Viviania marifolia	NC023259
Pelargonium cotyledonis	KM459516
Erodium chrysanthum	KJ701602
Trapa maximowiczii	KY705084
Lagerstroemia guilinensis	KU885923
Oenothera oakesiana	KX687918
Pemphis acidula	MH727532
Campomanesia xanthocarpa	KY392760
Dipentodon sinicus	NC049157
Tapiscia sinensis	MF926267
Toona ciliata	MG813875
Ailanthus altissim	MG799542
Phellodendron amurense	KY707335
Acer miaotaiense	KX098452
Commiphora gileadensis	MH042752
Heritiera parvifolia	MF997465
Aquilaria sinensis	KT148967
Reevesia thyrsoidea	MH939148
Firmiana simplex	MH671308
Bixa orellana	MH025909
Moringa oleifera	MH939149
Brassica rapa	MG717289
Capparis versicolor	MH142726
Ionopsidium megalospermum	LT629930
Cochlearia tridactylites	LT629928
Turpinia arguta	NC050925
Euscaphis japonica	MT702885
Turpinia montana	MT501463
Staphylea trifolia	MK488092
Aster hypoleucus	NC_046503
Erigeron breviscapus	NC_043882

## Sheet: Supplementary Table S3
Supplementary Table S3. Genes used in this study
Gene names of 71 CDSs used in the Parnassia system location analysis												Gene names of 73 CDSs used in the phylogenetic relationships study of Parnassia
accD	atpA	atpB	atpE	atpF	atpH	atpI	ccsA	cemA	clpP	matK	ndhB	accD	atpA	atpB	atpE	atpF	atpH	atpI	cemA	clpP	infA	matK	ndhA
ndhC	ndhD	ndhE	ndhF	ndhG	ndhH	ndhI	ndhJ	petA	petB	petD	petG	ndhB	ndhC	ndhD	ndhE	ndhF	ndhG	ndhH	petA	petB	petD	petG	petL
petL	petN	psaA	psaB	psaC	psaI	psaJ	psbA	psbB	psbC	psbD	psbE	petN	psaA	psaB	psaC	psaI	psaJ	psbB	psbC	psbD	psbE	psbF	psbH
psbH	psbI	psbJ	psbK	psbL	psbM	psbN	psbT	psbZ	rbcL	rpl14	rpl16	psbI	psbJ	psbK	psbL	psbM	psbN	psbT	psbZ	rbcL	rpl14	rpl16	rpl2
rpl20	rpl23	rpl32	rpl33	rpl36	rpoA	rpoB	rpoC1	rpoC2	rps2	rps3	rps4	rpl20	rpl22	rpl23	rpl32	rpl33	rpl36	rpoA	rpoB	rpoC1	rpoC2	rps11	rps12
rps7	rps8	rps11	rps12	rps14	rps15	rps18	rps19	ycf1	ycf3	ycf4		rps14	rps15	rps18	rps19	rps2	rps3	rps4	rps7	rps8	ycf1	ycf2	ycf3
												ycf4

## Sheet: Supplementary Table S4
Supplementary Table S4. The informative sites information and best-fit model of 7 datasets evaluated by jModeltest.
Datasets	Sites (bp)	parsimony-informative sites (bp)	Best-fit model by AIC	substitution saturation test result
				Iss	Iss.c Sym	T	DF	Prob	Iss.c Asym	T	DF	Prob
dataset (1)	81186	12240	GTR+I+G	0.593	0.859	85.159	81185	0	0.855	83.85	81185	0
dataset (2)	54124	4802	GTR+I+G	0.57	0.859	74.387	54123	0	0.781	24.257	54123	0
dataset (3)	27062	7438	GTR+I+G	0.695	0.86	31.368	27061	0	0.85	29.497	27061	0
dataset (4)	67626	8756	GTR+I+G	0.15	0.859	362.502	67625	0	0.855	360.44	67625	0
dataset (5)	45084	3786	GTR+I+G	0.129	0.859	313.092	45083	0	0.854	310.919	45083	0
dataset (6)	22542	4970	GTR+I+G	0.183	0.861	195.133	22541	0	0.849	191.892	22541	0
dataset (7)	6057	733	GTR+I+G	0.125	0.852	123.656	6056	0	0.844	122.308	6056	0

## Sheet: Supplementary Table S5
Supplementary Table S5. The detailed description of the characteristic types of Parnassia
A1	Radical leaf blade ovate, base cuneate or truncate
A2	Radical leaf blade reniform, cordate or ovate-corrdate, base cordate
B1	Staminodes 3-lobed
B2	Staminodes dicoid at apex
B3	Staminodes 5-branched
B4	Staminodes 5-branched, branches with globose glands at apex
B5	Staminodes 9-23 branched
B6	Staminodes 3-branched, branches with globose glands at apex
C1	Sepals acute at apex
C2	Sepals rounded at apex
D1	Petals margin entire
D2	Petals margin erose
D3	Petals margin fimbriate proximally, apex entire
D4	Petals margin fimbriate throughout
E1	Anther connective not projected
E2	Anther connective projected into a lanceolate appendage
